# Supplementary material for: Evidence of the Association between Nurse Staffing Levels and Patient and Nurses’ Outcomes in Acute Care Hospitals across Japan: A Scoping Review
Source: Healthcare (Basel). 2022 Jun 6;10(6):1052. doi: 10.3390/healthcare10061052 (PMC9223072; doi:10.3390/healthcare10061052)
Supplement: Supplementary file 1 [file healthcare-10-01052-s001.zip]

Archive with 3 entries (3 files):
- TableS1_searchtermEnglish_CINAHL.pdf
- TableS2_risk of bias assessment.pdf
- TableS3_Characteristics of studies in the review detail ver.pdf
